# Supplementary material for: Effectiveness of Tri-Kaysorn-Mas Extract in Ameliorating Cognitive-like Behavior Deficits in Ovariectomized Mice via Activation of Multiple Mechanisms
Source: Pharmaceuticals (Basel). 2024 Sep 8;17(9):1182. doi: 10.3390/ph17091182 (PMC11435318; doi:10.3390/ph17091182)
Supplement: Supplementary file 1 [file pharmaceuticals-17-01182-s001.zip]

Archive with 1 entries (1 files):
- pharmaceuticals-3101788-supplementary.pdf
